# Supplementary material for: The Cell Adhesion Activity of the Joining Peptide of Proopiomelanocortin
Source: Molecules. 2023 Nov 24;28(23):7754. doi: 10.3390/molecules28237754 (PMC10707936; doi:10.3390/molecules28237754)
Supplement: Supplementary file 1 [file molecules-28-07754-s001.zip]

Archive with 1 entries (1 files):
- molecules-2694203-supplementary.pdf
